# Supplementary material for: Intercomparison of Same-Day Remote Sensing Data for Measuring Winter Cover Crop Biophysical Traits
Source: Sensors (Basel). 2024 Apr 6;24(7):2339. doi: 10.3390/s24072339 (PMC11014063; doi:10.3390/s24072339)
Supplement: Supplementary file 1 [file sensors-24-02339-s001.zip]

Archive with 1 entries (1 files):
- sensors-2833066-supplementary.pdf
